# Supplementary material for: Characterization of preferential flow in soils near Zarqa river (Jordan) using in situ tension infiltrometer measurements
Source: PeerJ. 2019 Nov 15;7:e8057. doi: 10.7717/peerj.8057 (PMC6859873; doi:10.7717/peerj.8057)
Supplement: Data S1 — Note: the coordinates of the location were redacted to protect the privacy of the farmers. [file peerj-07-8057-s001.xlsx]

## Sheet:  Data
Site	Sand %	Clay %	O.M	flow out from the tension infiltrometer reservoir (diameter = 4.5 cm)			flow out of tension infiltrometer disc
S01	64.6	18.6	1.58	Steady rate mm/min h(-6)	Steady rate mm/min h(-3)	Steady rate mm/min h(0)	I (mm/min) at h(-6)	I (mm/min) at h(-3)	I (mm/min) at h(-0)	Micropore flux	Macropore flux	alfa (1/cm)			Macroscopic length (mm)	Microscopitc length (um)	ks (mm/hr)
S02	44.6	18.6	2.93	5.49	23.1	69.6	0.271789	1.14359	3.44564	0.253017	0.668103	0.478968	0.367644	27.2002	20.8782	354.466	228.08
S03	39.6	18.6	2.59	3.43	11.12	29.28	0.169806	0.550509	1.44954	0.262637	0.620219	0.392062	0.32272	30.9866	25.5062	290.15	80.8335
S04	31.4	23.6	3.47558	8.78	18.6	30	0.434665	0.920816	1.48519	0.327333	0.38	0.250228	0.159345	62.7568	39.9635	185.184	77.5715
S05	46.4	13.6	3.53351	1.32	2.15	22.5	0.0653483	0.106438	1.11389	0.0368889	0.904444	0.162612	0.782682	12.7766	61.4961	120.343	5.83398
S06	61.4	8.6	3.34042	2.38	3.62	34.8	0.117825	0.179213	1.72282	0.0356322	0.895977	0.139791	0.754381	13.2559	71.5353	103.454	8.55919
S07	33.2	36.8	2.49	1.68	3.2	78.6	0.0831705	0.15842	3.89119	0.0193384	0.959288	0.214786	1.06707	9.37142	46.558	158.955	11.3669
S08	63.2	6.8	3.42	2.1	5.15	30.96	0.103963	0.254957	1.53271	0.0985142	0.833656	0.29902	0.5979	16.7252	33.4426	221.293	26.3116
S09	66	10.8	3.77	2.36	4.68	59.68	0.116835	0.231689	2.95453	0.038874	0.921582	0.228212	0.848566	11.7846	43.8189	168.891	17.6948
S10	56	10.8	2.84	2	2.58	50.92	0.0990125	0.127726	2.52086	0.0113904	0.949332	0.0848807	0.994155	10.0588	117.812	62.8169	3.95435
S11	46	15.8	2.7	4.19	6.76	26.83	0.207431	0.334662	1.32825	0.0957883	0.748043	0.159441	0.459499	21.7628	62.7192	117.996	18.0121
S12	41	25.8	2.18	4.05	4.8	28.6	0.2005	0.23763	1.41588	0.0262238	0.832168	0.056633	0.59493	16.8087	176.575	41.9119	5.20226
S13	41	15.8	2.16	2.36	3.08	16.1	0.116835	0.152479	0.797051	0.0447205	0.808696	0.088756	0.551297	18.1391	112.668	65.6849	4.90438
S14	36	15.8	1.64	1.32	1.68	5.39	0.0653483	0.0831705	0.266839	0.0667904	0.688312	0.0803874	0.388584	25.7345	124.398	59.4916	2.45801
S15	36	35.8	1.83	0.73	0.92	3.26	0.0361396	0.0455458	0.16139	0.0582822	0.717791	0.0771097	0.421703	23.7134	129.685	57.0659	1.29903
S16	41	15.8	1.24	0.86	1.07	2.64	0.0425754	0.0529717	0.130697	0.0795455	0.594697	0.0728272	0.30104	33.2182	137.311	53.8966	1.43885
S17	36	30.8	1.41	1.34	1.78	5.18	0.0663384	0.0881211	0.256442	0.0849421	0.656371	0.0946479	0.356064	28.0848	105.655	70.0452	2.99474
S18	47	18	2.08535	1.68	2.03	8.37	0.0831705	0.100498	0.414367	0.041816	0.757467	0.0630807	0.472206	21.1772	158.527	46.6836	2.41386
S19	52	23	2.39429	1.65	2.03	5.96	0.0816853	0.100498	0.295057	0.0637584	0.659396	0.0690868	0.359012	27.8543	144.745	51.1285	2.60945
S20	57	18	1.15853	1	1.29	7.79	0.0495063	0.0638631	0.385654	0.0372272	0.834403	0.0848807	0.5994	16.6834	117.812	62.8169	1.97717
S21	57.4	17.6	2.22051	1.09	1.35	2.59	0.0539618	0.0668334	0.128221	0.100386	0.478764	0.071309	0.217184	46.0438	140.235	52.773	1.78297
S22	62.4	12.6	2.31706	1.54	2.01	4.5	0.0762396	0.0995076	0.222778	0.104444	0.553333	0.0887841	0.268648	37.2235	112.633	65.7057	3.20145
S23	51	17.6	2.17	1.3	2.02	2.85	0.0643581	0.100003	0.141093	0.252632	0.291228	0.146911	0.11474	87.1532	68.0684	108.723	4.99462
S24	61	12.6	1.8	0.57	0.89	4.68	0.0282186	0.0440606	0.231689	0.0683761	0.809829	0.148528	0.553277	18.0741	67.3272	109.92	2.22254
S25	56	12.6	2.2	2.24	3.3	9.67	0.110894	0.163371	0.478725	0.109617	0.658738	0.129149	0.358369	27.9042	77.43	95.5781	7.27177
S26	51	12.6	2.2	2.24	3.38	12.95	0.110894	0.167331	0.641106	0.0880309	0.738996	0.137133	0.44774	22.3344	72.9218	101.487	7.85569
S27	46	12.6	0.95	1.44	1.77	5.95	0.071289	0.0876261	0.294562	0.0554622	0.702521	0.0687788	0.404137	24.7441	145.394	50.9005	2.26656
S28	56	17.6	1.43	1.17	1.52	2.95	0.0579223	0.0752495	0.146043	0.118644	0.484746	0.0872355	0.221032	45.2424	114.632	64.5596	2.38483
S29	66	10.08	1.30334	1.07	1.16	4.06	0.0529717	0.0574272	0.200995	0.0221675	0.714286	0.0269205	0.417588	23.9471	371.465	19.9228	0.651953
S30	66	10.08	2.18189	1.32	1.84	4.12	0.0653483	0.0910915	0.203966	0.126214	0.553398	0.110711	0.268696	37.2168	90.325	81.9331	3.54343
S31	71	10.08	2.4136	0.974	1.5	4.63	0.0482191	0.0742594	0.229214	0.113607	0.676026	0.143936	0.375697	26.6172	69.4751	106.522	3.64099
S32	61	10.08	1.73779	2.83	4.32	23.6	0.140103	0.213867	1.16835	0.0631356	0.816949	0.140993	0.565997	17.6679	70.9256	104.343	10.293
S33	66	10.08	2.66461	2.02	2.76	8.2	0.100003	0.136637	0.405951	0.0902439	0.663415	0.104044	0.362968	27.5507	96.1128	76.9992	5.03724
S34	67.8	7.2	1.91	2.53	3.99	13.74	0.125251	0.19753	0.680216	0.106259	0.709607	0.151857	0.412173	24.2616	65.8513	112.384	10.1668
S35	62.8	7.2	1.97	1.94	2.83	6.74	0.0960421	0.140103	0.333672	0.132047	0.580119	0.125863	0.289261	34.5708	79.4515	93.1463	6.09592
S36	67.8	7.2	1.74	1.34	2.3	6.08	0.0663384	0.113864	0.300998	0.157895	0.621711	0.18008	0.324032	30.8612	55.5309	133.27	6.86939
S37	42.8	12.2	1.64	1.88	2.25	4.98	0.0930718	0.111389	0.246541	0.0742972	0.548193	0.0598861	0.264833	37.7596	166.984	44.3194	2.55868
S38	42.8	17.2	1.39	1.06	1.63	7.87	0.0524766	0.0806952	0.389614	0.0724269	0.792884	0.143437	0.524826	19.0539	69.717	106.152	3.94417
S39	42.8	17.2	2.09	2.11	3.82	13.28	0.104458	0.189114	0.657443	0.128765	0.712349	0.197854	0.415336	24.0769	50.5423	146.424	12.4991
S40	62.8	12.2	1.83	3.14	7.99	18.69	0.15545	0.395555	0.925272	0.259497	0.572499	0.311323	0.283266	35.3025	32.121	230.398	42.8619
S41	89.6	5.4	1.72	2.73	4.26	12.59	0.135152	0.210897	0.623284	0.121525	0.661636	0.148323	0.361211	27.6846	67.4206	109.768	10.6248
S42	89.6	5.4	2	1.17	3.98	18	0.0579223	0.197035	0.891113	0.156111	0.778889	0.408093	0.50303	19.8795	24.5042	302.014	30.652
S43	74.6	3.6	1.62	2.5	4.1	15.47	0.123766	0.202976	0.765862	0.103426	0.734971	0.164899	0.442639	22.5918	60.6433	122.035	11.2705
S44	47.8	7.2	0.77	2.76	6.63	25.8	0.136637	0.328226	1.27726	0.15	0.743023	0.292125	0.452923	22.0788	34.232	216.19	32.9472
S45	42.8	17.2	2.24	3.76	5.28	10.99	0.186144	0.261393	0.544074	0.138308	0.519563	0.113169	0.244353	40.9244	88.3634	83.752	10.3637
S46	57.8	7.2	1.74	2.87	6	20.4	0.142083	0.297038	1.00993	0.153431	0.705882	0.245816	0.407925	24.5143	40.6809	181.919	24.5454
S47	57.8	12.2	2.36	4.39	6.48	13.77	0.217332	0.320801	0.681701	0.151779	0.529412	0.129797	0.251257	39.7998	77.0433	96.0578	14.3425
S48	42.8	12.2	2.03	1.86	2.95	6.92	0.0920816	0.146043	0.342583	0.157514	0.573699	0.153743	0.284204	35.1861	65.0437	113.779	7.602
S49	71.4	3.6	1.1	2.95	4.74	9.28	0.146043	0.23466	0.459418	0.192888	0.489224	0.158077	0.223941	44.6545	63.2602	116.987	12.5302
S50	61.4	8.6	1.19	3.41	5.08	10.31	0.168816	0.251492	0.510409	0.161979	0.507274	0.132866	0.235934	42.3847	75.2636	98.3292	11.4791
S51	61.4	3.6	1.33	5.68	8.74	12.2	0.281195	0.432685	0.603976	0.25082	0.283607	0.143653	0.111175	89.9481	69.6122	106.312	21.1772
S52	44.6	15.4	1.65	3.27	3.63	4.48	0.161885	0.179708	0.221788	0.0803571	0.189732	0.0348142	0.0701301	142.592	287.239	25.7647	2.57009
S53	64.6	5.4	2.11	1.74	2.06	3.28	0.0861409	0.101983	0.162381	0.097561	0.371951	0.0562736	0.155046	64.4971	177.703	41.6459	2.22042
S54	73.2	6.8	2.36	1.32	1.73	2.79	0.0653483	0.0856458	0.138122	0.146953	0.379928	0.0901632	0.159307	62.772	110.91	66.7263	2.79206
S55	73.2	1.8	2.45	0.98	1.36	2.87	0.0485161	0.0673285	0.142083	0.132404	0.526132	0.109229	0.248942	40.1699	91.5507	80.8362	2.58865
S56	78.2	1.8	2.34	2.31	2.46	4.41	0.114359	0.121785	0.218323	0.0340136	0.442177	0.0209713	0.194571	51.3951	476.843	15.52	1.10044
S57	73.2	6.8	1.94	1.92	2.59	4.83	0.095052	0.128221	0.239115	0.138716	0.463768	0.0997776	0.20773	48.1395	100.223	73.8415	4.55955
S58	63.2	1.8	2.35	1.34	1.89	2.94	0.0663384	0.0935668	0.145548	0.187075	0.357143	0.114636	0.147278	67.899	87.2328	84.8375	3.75152
S59	63.2	6.8	0.75	1.15	1.81	4.67	0.0569322	0.0896063	0.231194	0.141328	0.61242	0.151188	0.315944	31.6512	66.1427	111.889	4.59351
S60	48.2	5	1.01	1.61	1.93	4.23	0.0797051	0.0955471	0.209411	0.0756501	0.543735	0.0604286	0.261561	38.232	165.485	44.7209	2.21186
S61	63.2	10	1.91	2.05	2.85	4.87	0.101488	0.141093	0.241095	0.164271	0.414784	0.109826	0.178592	55.9937	91.0528	81.2783	5.45042
S62	63.2	10	2.06	1.92	2.15	3.86	0.095052	0.106438	0.191094	0.0595855	0.443005	0.0377142	0.195066	51.2646	265.152	27.9108	1.63421
S63	48.2	10	1.01	1.37	1.68	3.4	0.0678236	0.0831705	0.168321	0.0911765	0.505882	0.0679944	0.234994	42.5543	147.071	50.32	2.13029
S64	53.2	10	2	2.35	3.18	6.05	0.11634	0.15743	0.299513	0.13719	0.47438	0.100822	0.214392	46.6435	99.1847	74.6144	5.64859
S65	48.2	15	2.26	0.69	0.93	1.97	0.0341593	0.0460408	0.0975273	0.121827	0.527919	0.0994977	0.250201	39.9678	100.505	73.6344	1.63326
S66	48.2	15	1.82	1.28	2.66	6.39	0.063368	0.131687	0.316345	0.215962	0.583725	0.243822	0.292136	34.2306	41.0135	180.443	10.7868
S67	45.4	19.6	1.33	0.94	1.28	3.13	0.0465359	0.063368	0.154955	0.108626	0.591054	0.102912	0.298058	33.5506	97.1706	76.161	2.31417
S68	45.4	14.6	3.16	2.47	3.76	10.24	0.12228	0.186144	0.506944	0.125977	0.632812	0.140067	0.333961	29.9436	71.3944	103.658	8.90593
S69	88.2	1.8	0.14	1.84	3.22	8.52	0.0910915	0.15941	0.421793	0.161972	0.622066	0.186539	0.324345	30.8314	53.6082	138.05	9.94797
				1.4	1.99	4.37	0.0693088	0.0985174	0.216342	0.135011	0.544622	0.117221	0.262209	38.1374	85.3091	86.7506	4.0275

## Sheet: t test
Segment	Site	Sand %	Clay %	O.M	I (mm/hr) at h(-0)	Macropore flux	alfa (1/cm)	Macroscopic length (mm)	ks (mm/hr)
Segment 1	S01	64.6	18.6	1.58	206.738	0.668103	0.478968	20.8782	228.08
Segment 3	S41	89.6	5.4	1.72	53.4668	0.778889	0.408093	24.5042	30.652
Segment 1	S02	44.6	18.6	2.93	86.9726	0.620219	0.392062	25.5062	80.8335
Segment 3	S39	42.8	17.2	2.09	55.5163	0.572499	0.311323	32.121	42.8619
Segment 1	S07	33.2	36.8	2.49	91.9628	0.833656	0.29902	33.4426	26.3116
Segment 3	S43	74.6	3.6	1.62	76.6357	0.743023	0.292125	34.232	32.9472
Segment 1	S03	39.6	18.6	2.59	89.1113	0.38	0.250228	39.9635	77.5715
Segment 3	S45	42.8	17.2	2.24	60.5957	0.705882	0.245816	40.6809	24.5454
Segment 2	S65	48.2	15	2.26	18.9807	0.583725	0.243822	41.0135	10.7868
Segment 1	S08	63.2	6.8	3.42	177.272	0.921582	0.228212	43.8189	17.6948
Segment 1	S06	61.4	8.6	3.34042	233.471	0.959288	0.214786	46.558	11.3669
Segment 3	S38	42.8	17.2	1.39	39.4466	0.712349	0.197854	50.5423	12.4991
Segment 2	S68	45.4	14.6	3.16	25.3076	0.622066	0.186539	53.6082	9.94797
Segment 2	S35	62.8	7.2	1.97	18.0599	0.621711	0.18008	55.5309	6.86939
Segment 3	S42	89.6	5.4	2	45.9517	0.734971	0.164899	60.6433	11.2705
Segment 1	S04	31.4	23.6	3.47558	66.8334	0.904444	0.162612	61.4961	5.83398
Segment 1	S10	56	10.8	2.84	79.6952	0.748043	0.159441	62.7192	18.0121
Segment 3	S48	42.8	12.2	2.03	27.5651	0.489224	0.158077	63.2602	12.5302
Segment 3	S47	57.8	12.2	2.36	20.555	0.573699	0.153743	65.0437	7.602
Segment 2	S33	66	10.08	2.66461	40.813	0.709607	0.151857	65.8513	10.1668
Segment 1	S58	63.2	1.8	2.35	13.8717	0.61242	0.151188	66.1427	4.59351
Segment 2	S23	51	17.6	2.17	13.9014	0.809829	0.148528	67.3272	2.22254
Segment 3	S40	62.8	12.2	1.83	37.397	0.661636	0.148323	67.4206	10.6248
Segment 2	S22	62.4	12.6	2.31706	8.46557	0.291228	0.146911	68.0684	4.99462
Segment 2	S30	66	10.08	2.18189	13.7528	0.676026	0.143936	69.4751	3.64099
Segment 3	S50	61.4	8.6	1.19	36.2386	0.283607	0.143653	69.6122	21.1772
Segment 3	S37	42.8	12.2	1.64	23.3769	0.792884	0.143437	69.717	3.94417
Segment 2	S31	71	10.08	2.4136	70.1009	0.816949	0.140993	70.9256	10.293
Segment 3	S67	45.4	19.6	1.33	30.4166	0.632812	0.140067	71.3944	8.90593
Segment 1	S05	46.4	13.6	3.53351	103.369	0.895977	0.139791	71.5353	8.55919
Segment 2	S25	56	12.6	2.2	38.4664	0.738996	0.137133	72.9218	7.85569
Segment 3	S49	71.4	3.6	1.1	30.6246	0.507274	0.132866	75.2636	11.4791
Segment 3	S46	57.8	7.2	1.74	40.9021	0.529412	0.129797	77.0433	14.3425
Segment 2	S24	61	12.6	1.8	28.7235	0.658738	0.129149	77.43	7.27177
Segment 2	S34	67.8	7.2	1.91	20.0203	0.580119	0.125863	79.4515	6.09592
Segment 3	S69	88.2	1.8	0.14	12.9805	0.544622	0.117221	85.3091	4.0275
Segment 3	S57	73.2	6.8	1.94	8.7329	0.357143	0.114636	87.2328	3.75152
Segment 3	S44	47.8	7.2	0.77	32.6444	0.519563	0.113169	88.3634	10.3637
Segment 2	S29	66	10.08	1.30334	12.2379	0.553398	0.110711	90.325	3.54343
Segment 1	S60	48.2	5	1.01	14.4657	0.414784	0.109826	91.0528	5.45042
Segment 3	S54	73.2	6.8	2.36	8.52498	0.526132	0.109229	91.5507	2.58865
Segment 2	S32	61	10.08	1.73779	24.3571	0.663415	0.104044	96.1128	5.03724
Segment 2	S66	48.2	15	1.82	9.29727	0.591054	0.102912	97.1706	2.31417
Segment 2	S63	48.2	10	1.01	17.9708	0.47438	0.100822	99.1847	5.64859
Segment 3	S56	78.2	1.8	2.34	14.3469	0.463768	0.0997776	100.223	4.55955
Segment 2	S64	53.2	10	2	5.85164	0.527919	0.0994977	100.505	1.63326
Segment 2	S16	41	15.8	1.24	15.3865	0.656371	0.0946479	105.655	2.99474
Segment 3	S53	64.6	5.4	2.11	8.28735	0.379928	0.0901632	110.91	2.79206
Segment 2	S21	57.4	17.6	2.22051	13.3667	0.553333	0.0887841	112.633	3.20145
Segment 2	S12	41	25.8	2.18	47.823	0.808696	0.088756	112.668	4.90438
Segment 2	S27	46	12.6	0.95	8.76261	0.484746	0.0872355	114.632	2.38483
Segment 2	S09	66	10.8	3.77	151.251	0.949332	0.0848807	117.812	3.95435
Segment 2	S19	52	23	2.39429	23.1392	0.834403	0.0848807	117.812	1.97717
Segment 2	S13	41	15.8	2.16	16.0103	0.688312	0.0803874	124.398	2.45801
Segment 2	S14	36	15.8	1.64	9.68342	0.717791	0.0771097	129.685	1.29903
Segment 2	S15	36	35.8	1.83	7.84179	0.594697	0.0728272	137.311	1.43885
Segment 2	S20	57	18	1.15853	7.69327	0.478764	0.071309	140.235	1.78297
Segment 2	S18	47	18	2.08535	17.7034	0.659396	0.0690868	144.745	2.60945
Segment 2	S26	51	12.6	2.2	17.6737	0.702521	0.0687788	145.394	2.26656
Segment 1	S62	63.2	10	2.06	10.0993	0.505882	0.0679944	147.071	2.13029
Segment 2	S17	36	30.8	1.41	24.862	0.757467	0.0630807	158.527	2.41386
Segment 1	S59	63.2	6.8	0.75	12.5647	0.543735	0.0604286	165.485	2.21186
Segment 2	S36	67.8	7.2	1.74	14.7925	0.548193	0.0598861	166.984	2.55868
Segment 2	S11	46	15.8	2.7	84.9527	0.832168	0.056633	176.575	5.20226
Segment 3	S52	44.6	15.4	1.65	9.74283	0.371951	0.0562736	177.703	2.22042
Segment 1	S61	63.2	10	1.91	11.4656	0.443005	0.0377142	265.152	1.63421
Segment 3	S51	61.4	3.6	1.33	13.3073	0.189732	0.0348142	287.239	2.57009
Segment 2	S28	56	17.6	1.43	12.0597	0.714286	0.0269205	371.465	0.651953
Segment 3	S55	73.2	1.8	2.45	13.0994	0.442177	0.0209713	476.843	1.10044
Average all		56.2551	12.6348	1.99531	39.6747	0.621217		101.871
Segment 1		52.9571	13.5429	2.44854	85.5638	0.675081		81.4872
Segment 2		53.4813	14.9313	2.00084	26.2284	0.653114		111.92
Segment 3		62.1217	8.88696	1.71174	30.4502	0.544051		100.298
		54.3017
Average Macrosccopic < 80		56.7314	12.6069	2.22505	57.8451	0.66774		57.0041
Segment 1		50.36	15.78	2.85495	114.93	0.754373		47.2061
Segment 2		59.7818	11.7855	2.27701	26.9629	0.646272		65.6003
Segment 3		58.8857	10.9857	1.73429	41.3349	0.622726		57.2485
Average Macrosccopic >80		55.7647	12.6635	1.75882	20.97	0.573325		148.058
Segment 1		59.45	7.95	1.4325	12.1488	0.476852		167.19
Segment 2		50.181	16.579	1.85618	25.8437	0.656697		136.182
Segment 3		67.1556	5.62222	1.67667	13.5185	0.421669		167.264
Student t test
t-Test: Two-Sample Assuming Unequal Variances						t-Test: Two-Sample Assuming Unequal Variances					t-Test: Two-Sample Assuming Unequal Variances				t-Test: Two-Sample Assuming Unequal Variances
Alpha 0.05						Alpha = .05					Alpha = .05				Alpha = .05
	OM ML <80						Qpore ML < 80	Qpore ML >80				Sand ML < 80	Sand ML >80			Clay ML < 80	Clay ML >80
Mean	2.22505					Mean	0.66774	0.573325			Mean	56.7314	55.7647		Mean	12.6069	12.6635
Variance	0.418729					Variance	0.0257327	0.0255843			Variance	193.685	170.476		Variance	44.7426	62.3444
Observations	35					Observations	35	34			Observations	35	34		Observations	35	34
Hypothesized Mean Difference	0					Hypothesized Mean Difference	0				Hypothesized Mean Difference	0			Hypothesized Mean Difference	0
df	67					df	67				df	67			df	65
t Stat	2.91039					t Stat	2.44782				t Stat	0.29766			t Stat	-0.0321255
P(T<=t) one-tail	0.00244798					P(T<=t) one-tail	0.00849932				P(T<=t) one-tail	0.383442			P(T<=t) one-tail	0.487235
t Critical one-tail	1.66792					t Critical one-tail	1.66792				t Critical one-tail	1.66792			t Critical one-tail	1.66864
P(T<=t) two-tail	0.00489597					P(T<=t) two-tail	0.0169986				P(T<=t) two-tail	0.766884			P(T<=t) two-tail	0.97447
t Critical two-tail	1.99601					t Critical two-tail	1.99601				t Critical two-tail	1.99601			t Critical two-tail	1.99714
t-Test: Two-Sample Assuming Unequal Variances		t-Test: Two-Sample Assuming Unequal Variances				t-Test: Two-Sample Assuming Unequal Variances
Alpha 0.01		Alpha 0.01				Alpha = .01
	OM ML <80		infh0_ ML<80	infh0 ML >80			Qpore ML < 80	Qpore ML >80
Mean	2.22505	Mean	57.8451	20.97		Mean	0.66774	0.573325
Variance	0.418729	Variance	2806.38	740.148		Variance	0.0257327	0.0255843
Observations	35	Observations	35	34		Observations	35	34
Hypothesized Mean Difference	0	Hypothesized Mean Difference	0			Hypothesized Mean Difference	0
df	67	df	51			df	67
t Stat	2.91039	t Stat	3.65205			t Stat	2.44782
P(T<=t) one-tail	0.00244798	P(T<=t) one-tail	0.000306709			P(T<=t) one-tail	0.00849932
t Critical one-tail	2.3833	t Critical one-tail	2.40172			t Critical one-tail	2.3833
P(T<=t) two-tail	0.00489597	P(T<=t) two-tail	0.000613418			P(T<=t) two-tail	0.0169986
t Critical two-tail	2.65122	t Critical two-tail	2.67572			t Critical two-tail	2.65122

## Sheet: section_1
Sand %	Clay %	O.M	I (mm/hr) at h(-0)	Macropore flux	alfa (1/cm)	Macroscopic length (mm)	ks (mm/hr)
64.6	18.6	1.58	206.738	0.668103	0.478968	20.8782	228.08
44.6	18.6	2.93	86.9726	0.620219	0.392062	25.5062	80.8335
33.2	36.8	2.49	91.9628	0.833656	0.29902	33.4426	26.3116
39.6	18.6	2.59	89.1113	0.38	0.250228	39.9635	77.5715
63.2	6.8	3.42	177.272	0.921582	0.228212	43.8189	17.6948
61.4	8.6	3.34042	233.471	0.959288	0.214786	46.558	11.3669
31.4	23.6	3.47558	66.8334	0.904444	0.162612	61.4961	5.83398
56	10.8	2.84	79.6952	0.748043	0.159441	62.7192	18.0121
63.2	1.8	2.35	13.8717	0.61242	0.151188	66.1427	4.59351
46.4	13.6	3.53351	103.369	0.895977	0.139791	71.5353	8.55919
48.2	5	1.01	14.4657	0.414784	0.109826	91.0528	5.45042
63.2	10	2.06	10.0993	0.505882	0.0679944	147.071	2.13029
63.2	6.8	0.75	12.5647	0.543735	0.0604286	165.485	2.21186
63.2	10	1.91	11.4656	0.443005	0.0377142	265.152	1.63421

## Sheet: section_2
Sand %	Clay %	O.M	I (mm/hr) at h(-0)	Macropore flux	alfa (1/cm)	Macroscopic length (mm)
48.2	15	2.26	18.9807	0.583725	0.243822	41.0135	10.7868
45.4	14.6	3.16	25.3076	0.622066	0.186539	53.6082	9.94797
62.8	7.2	1.97	18.0599	0.621711	0.18008	55.5309	6.86939
66	10.08	2.66461	40.813	0.709607	0.151857	65.8513	10.1668
51	17.6	2.17	13.9014	0.809829	0.148528	67.3272	2.22254
62.4	12.6	2.31706	8.46557	0.291228	0.146911	68.0684	4.99462
66	10.08	2.18189	13.7528	0.676026	0.143936	69.4751	3.64099
71	10.08	2.4136	70.1009	0.816949	0.140993	70.9256	10.293
56	12.6	2.2	38.4664	0.738996	0.137133	72.9218	7.85569
61	12.6	1.8	28.7235	0.658738	0.129149	77.43	7.27177
67.8	7.2	1.91	20.0203	0.580119	0.125863	79.4515	6.09592
66	10.08	1.30334	12.2379	0.553398	0.110711	90.325	3.54343
61	10.08	1.73779	24.3571	0.663415	0.104044	96.1128	5.03724
48.2	15	1.82	9.29727	0.591054	0.102912	97.1706	2.31417
48.2	10	1.01	17.9708	0.47438	0.100822	99.1847	5.64859
53.2	10	2	5.85164	0.527919	0.0994977	100.505	1.63326
41	15.8	1.24	15.3865	0.656371	0.0946479	105.655	2.99474
57.4	17.6	2.22051	13.3667	0.553333	0.0887841	112.633	3.20145
41	25.8	2.18	47.823	0.808696	0.088756	112.668	4.90438
46	12.6	0.95	8.76261	0.484746	0.0872355	114.632	2.38483
66	10.8	3.77	151.251	0.949332	0.0848807	117.812	3.95435
52	23	2.39429	23.1392	0.834403	0.0848807	117.812	1.97717
41	15.8	2.16	16.0103	0.688312	0.0803874	124.398	2.45801
36	15.8	1.64	9.68342	0.717791	0.0771097	129.685	1.29903
36	35.8	1.83	7.84179	0.594697	0.0728272	137.311	1.43885
57	18	1.15853	7.69327	0.478764	0.071309	140.235	1.78297
47	18	2.08535	17.7034	0.659396	0.0690868	144.745	2.60945
51	12.6	2.2	17.6737	0.702521	0.0687788	145.394	2.26656
36	30.8	1.41	24.862	0.757467	0.0630807	158.527	2.41386
67.8	7.2	1.74	14.7925	0.548193	0.0598861	166.984	2.55868
46	15.8	2.7	84.9527	0.832168	0.056633	176.575	5.20226
56	17.6	1.43	12.0597	0.714286	0.0269205	371.465	0.651953

## Sheet: section_3
Sand %	Clay %	O.M	I (mm/hr) at h(-0)	Macropore flux	alfa (1/cm)	Macroscopic length (mm)
89.6	5.4	1.72	53.4668	0.778889	0.408093	24.5042	30.652
42.8	17.2	2.09	55.5163	0.572499	0.311323	32.121	42.8619
74.6	3.6	1.62	76.6357	0.743023	0.292125	34.232	32.9472
42.8	17.2	2.24	60.5957	0.705882	0.245816	40.6809	24.5454
42.8	17.2	1.39	39.4466	0.712349	0.197854	50.5423	12.4991
89.6	5.4	2	45.9517	0.734971	0.164899	60.6433	11.2705
42.8	12.2	2.03	27.5651	0.489224	0.158077	63.2602	12.5302
57.8	12.2	2.36	20.555	0.573699	0.153743	65.0437	7.602
62.8	12.2	1.83	37.397	0.661636	0.148323	67.4206	10.6248
61.4	8.6	1.19	36.2386	0.283607	0.143653	69.6122	21.1772
42.8	12.2	1.64	23.3769	0.792884	0.143437	69.717	3.94417
45.4	19.6	1.33	30.4166	0.632812	0.140067	71.3944	8.90593
71.4	3.6	1.1	30.6246	0.507274	0.132866	75.2636	11.4791
57.8	7.2	1.74	40.9021	0.529412	0.129797	77.0433	14.3425
88.2	1.8	0.14	12.9805	0.544622	0.117221	85.3091	4.0275
73.2	6.8	1.94	8.7329	0.357143	0.114636	87.2328	3.75152
47.8	7.2	0.77	32.6444	0.519563	0.113169	88.3634	10.3637
73.2	6.8	2.36	8.52498	0.526132	0.109229	91.5507	2.58865
78.2	1.8	2.34	14.3469	0.463768	0.0997776	100.223	4.55955
64.6	5.4	2.11	8.28735	0.379928	0.0901632	110.91	2.79206
44.6	15.4	1.65	9.74283	0.371951	0.0562736	177.703	2.22042
61.4	3.6	1.33	13.3073	0.189732	0.0348142	287.239	2.57009
73.2	1.8	2.45	13.0994	0.442177	0.0209713	476.843	1.10044

## Sheet: Figure  6
Site		Macroporosity (mm)	OM
S1	228450	20.8782	1.58
S41	214051	24.5042	1.72
S2	229376	25.5062	2.93
S39	215209	32.121	2.09
S7	225226	33.4426	2.49
S43	214119	34.232	1.62
S3	227586	39.9635	2.59
S45	214525	40.6809	2.24
S65	216749	41.0135	2.26
S8	224263	43.8189	3.42
S6	225699	46.558	3.34042
S38	215327	50.5423	1.39
S68	218272	53.6082	3.16
S35	216017	55.5309	1.97
S42	213839	60.6433	2
S4	226962	61.4961	3.47558
S10	228428	62.7192	2.84
S48	213482	63.2602	2.03
S47	213764	65.0437	2.36
S33	217958	65.8513	2.66461
S58	228541	66.1427	2.35
S23	220418	67.3272	2.17
S40	214836	67.4206	1.83
S22	218063	68.0684	2.31706
S30	218968	69.4751	2.18189
S50	212673	69.6122	1.19
S37	215439	69.717	1.64
S31	219039	70.9256	2.4136
S67	214200	71.3944	1.33
S5	226268	71.5353	3.53351
S25	219917	72.9218	2.2
S49	213092	75.2636	1.1
S46	214216	77.0433	1.74
S24	220199	77.43	1.8
S34	216365	79.4515	1.91
S69	213357	85.3091	0.14
S57	204500	87.2328	1.94
S44	214538	88.3634	0.77
S29	218935	90.325	1.30334
S60	227586	91.0528	1.01
S54	204961	91.5507	2.36
S32	219053	96.1128	1.73779
S66	216741	97.1706	1.82
S63	219073	99.1847	1.01
S56	204383	100.223	2.34
S64	216751	100.505	2
S16	219291	105.655	1.24
S53	209418	110.91	2.11
S21	218453	112.633	2.22051
S12	222007	112.668	2.18
S27	216600	114.632	0.95
S9	222523	117.812	2.39429
S19	217231	117.812	3.77
S13	221555	124.398	2.16
S14	220532	129.685	1.64
S15	219837	137.311	1.83
S20	216738	140.235	1.15853
S18	218292	144.745	2.08535
S26	216785	145.394	2.2
S62	226937	147.071	2.06
S17	219218	158.527	1.41
S59	228429	165.485	0.75
S36	216494	166.984	1.74
S11	223274	176.575	2.7
S52	211968	177.703	1.65
S61	230566	265.152	1.91
S51	212246	287.239	1.33
S28	216764	371.465	1.43
S55	204223	476.843	2.45
		98.597			80	0
		75.725			80	1
		#DIV/0!			80	2
		#DIV/0!			80	3
		#DIV/0!			80	4
		#DIV/0!
		#DIV/0!
		#DIV/0!
		#DIV/0!	87.544
		#DIV/0!	22.8457
		#DIV/0!	0.00634602
		#DIV/0!
		#DIV/0!
		#DIV/0!
		#DIV/0!
		#DIV/0!
		#DIV/0!
		#DIV/0!
		#DIV/0!
		#DIV/0!
		#DIV/0!
		#DIV/0!
		#DIV/0!
		#DIV/0!
		#DIV/0!
		#DIV/0!
		#DIV/0!
		#DIV/0!
		#DIV/0!
		#DIV/0!
		#DIV/0!
		#DIV/0!
		#DIV/0!
		#DIV/0!
		#DIV/0!
		#DIV/0!
		#DIV/0!
		#DIV/0!
		#DIV/0!
		#DIV/0!
		#DIV/0!
		#DIV/0!
		#DIV/0!
		#DIV/0!
		#DIV/0!
		#DIV/0!
		#DIV/0!
		#DIV/0!
		#DIV/0!
		#DIV/0!
		#DIV/0!
		#DIV/0!
		#DIV/0!
		#DIV/0!
		#DIV/0!
		#DIV/0!
		#DIV/0!
		#DIV/0!
		#DIV/0!
		#DIV/0!
		#DIV/0!
		#DIV/0!
		#DIV/0!
		#DIV/0!
		#DIV/0!
		#DIV/0!
		#DIV/0!
		#DIV/0!
		#DIV/0!
		#DIV/0!
		#DIV/0!
		#DIV/0!
		#DIV/0!
		#DIV/0!
		#DIV/0!
		#DIV/0!
		#DIV/0!
		#DIV/0!
		#DIV/0!
		#DIV/0!
		#DIV/0!
		#DIV/0!
		#DIV/0!
		#DIV/0!
		#DIV/0!
		#DIV/0!
		#DIV/0!
		#DIV/0!
		#DIV/0!
		#DIV/0!
		#DIV/0!
		#DIV/0!

## Sheet: Figure8
Site		Macroscopic length (mm)	OM	SOC=OMx.58	Clay	%(Soc/clay)														Clay > 0							Clay > 8
S7	225226	33.4426	2.49	1.4442	36.8	3.92446	0	0												Macroscopic length (mm)	OM	SOC=OMx.58	clay	SOC/clay			Macroscopic length (mm)	OM	SOC=OMx.58	clay	SOC/clay		Clay >8%	Clay >0%				t-Test: Two-Sample Assuming Unequal Variances					t-Test: Two-Sample Assuming Unequal Variances
S15	219837	137.311	1.83	1.0614	35.8	2.9648	10	1												20.8782	1.58	0.9164	18.6	4.92688			20.8782	1.58	0.9164	18.6	4.92688	%SOC/Clay λc < 80	9.82187	13.9803				clay >0					Alpha = 0.06 clay >8
S17	219218	158.527	1.41	0.8178	30.8	2.65519	20	2												24.5042	1.72	0.9976	5.4	18.4741			25.5062	2.93	1.6994	18.6	9.13656	%SOC/Clay λc > 80	7.54062	13.2762					SOC ML<80	SOC ML >80				SOC ML<80	SOC ML >80
S12	222007	112.668	2.18	1.2644	25.8	4.90078	30	3												25.5062	2.93	1.6994	18.6	9.13656			32.121	2.09	1.2122	17.2	7.04767							Mean	13.9803	13.2762			Mean	9.82187	7.54062
S4	226962	61.4961	3.47558	2.01584	23.6	8.54169	40	4												32.121	2.09	1.2122	17.2	7.04767			33.4426	2.49	1.4442	36.8	3.92446		a	b				Variance	152.218	292.407			Variance	17.6036	15.0787
S9	222523	117.812	2.39429	1.38869	23	6.03778														33.4426	2.49	1.4442	36.8	3.92446			39.9635	2.59	1.5022	18.6	8.07634		c	c				Observations	35	34			Observations	26	23
S67	214200	71.3944	1.33	0.7714	19.6	3.93571														34.232	1.62	0.9396	3.6	26.1			40.6809	2.24	1.2992	17.2	7.55349							Hypothesized Mean Difference	0				Hypothesized Mean Difference	0
S3	227586	39.9635	2.59	1.5022	18.6	8.07634														39.9635	2.59	1.5022	18.6	8.07634			41.0135	2.26	1.3108	15	8.73867							df	60				df	47
S2	229376	25.5062	2.93	1.6994	18.6	9.13656														40.6809	2.24	1.2992	17.2	7.55349			46.558	3.34042	1.93744	8.6	22.5284							t Stat	0.195682				t Stat	1.97612
S1	228450	20.8782	1.58	0.9164	18.6	4.92688														41.0135	2.26	1.3108	15	8.73867			50.5423	1.39	0.8062	17.2	4.68721							P(T<=t) one-tail	0.42276				P(T<=t) one-tail	0.0270137
S18	218292	144.745	2.08535	1.2095	18	6.71946														43.8189	3.42	1.9836	6.8	29.1706			53.6082	3.16	1.8328	14.6	12.5534							t Critical one-tail	1.67065				t Critical one-tail	1.58356
S20	216738	140.235	1.15853	0.671946	18	3.73303														46.558	3.34042	1.93744	8.6	22.5284			61.4961	3.47558	2.01584	23.6	8.54169							P(T<=t) two-tail	0.84552				P(T<=t) two-tail	0.0540275
S28	216764	371.465	1.43	0.8294	17.6	4.7125														50.5423	1.39	0.8062	17.2	4.68721			62.7192	2.84	1.6472	10.8	15.2519							t Critical two-tail	2.0003				t Critical two-tail	1.92729
S21	218453	112.633	2.22051	1.2879	17.6	7.3176														53.6082	3.16	1.8328	14.6	12.5534			63.2602	2.03	1.1774	12.2	9.65082
S23	220418	67.3272	2.17	1.2586	17.6	7.15114														55.5309	1.97	1.1426	7.2	15.8694			65.0437	2.36	1.3688	12.2	11.2197
S38	215327	50.5423	1.39	0.8062	17.2	4.68721														60.6433	2	1.16	5.4	21.4815			65.8513	2.66461	1.54548	10.08	15.3321
S45	214525	40.6809	2.24	1.2992	17.2	7.55349														61.4961	3.47558	2.01584	23.6	8.54169			67.3272	2.17	1.2586	17.6	7.15114
S39	215209	32.121	2.09	1.2122	17.2	7.04767														62.7192	2.84	1.6472	10.8	15.2519			67.4206	1.83	1.0614	12.2	8.7
S11	223274	176.575	2.7	1.566	15.8	9.91139														63.2602	2.03	1.1774	12.2	9.65082			68.0684	2.31706	1.34389	12.6	10.6658
S14	220532	129.685	1.64	0.9512	15.8	6.02025														65.0437	2.36	1.3688	12.2	11.2197			69.4751	2.18189	1.2655	10.08	12.5546
S13	221555	124.398	2.16	1.2528	15.8	7.92911														65.8513	2.66461	1.54548	10.08	15.3321			69.6122	1.19	0.6902	8.6	8.02558
S16	219291	105.655	1.24	0.7192	15.8	4.5519														66.1427	2.35	1.363	1.8	75.7222			69.717	1.64	0.9512	12.2	7.79672
S52	211968	177.703	1.65	0.957	15.4	6.21429														67.3272	2.17	1.2586	17.6	7.15114			70.9256	2.4136	1.39989	10.08	13.8878
S66	216741	97.1706	1.82	1.0556	15	7.03733														67.4206	1.83	1.0614	12.2	8.7			71.3944	1.33	0.7714	19.6	3.93571
S65	216749	41.0135	2.26	1.3108	15	8.73867														68.0684	2.31706	1.34389	12.6	10.6658			71.5353	3.53351	2.04944	13.6	15.0694
S68	218272	53.6082	3.16	1.8328	14.6	12.5534														69.4751	2.18189	1.2655	10.08	12.5546			72.9218	2.2	1.276	12.6	10.127
S5	226268	71.5353	3.53351	2.04944	13.6	15.0694														69.6122	1.19	0.6902	8.6	8.02558			77.43	1.8	1.044	12.6	8.28571
S26	216785	145.394	2.2	1.276	12.6	10.127														69.717	1.64	0.9512	12.2	7.79672			90.325	1.30334	0.75594	10.08	7.4994
S27	216600	114.632	0.95	0.551	12.6	4.37302														70.9256	2.4136	1.39989	10.08	13.8878			96.1128	1.73779	1.00792	10.08	9.9992
S24	220199	77.43	1.8	1.044	12.6	8.28571														71.3944	1.33	0.7714	19.6	3.93571			97.1706	1.82	1.0556	15	7.03733
S25	219917	72.9218	2.2	1.276	12.6	10.127														71.5353	3.53351	2.04944	13.6	15.0694			99.1847	1.01	0.5858	10	5.858
S22	218063	68.0684	2.31706	1.34389	12.6	10.6658														72.9218	2.2	1.276	12.6	10.127			100.505	2	1.16	10	11.6
S37	215439	69.717	1.64	0.9512	12.2	7.79672														75.2636	1.1	0.638	3.6	17.7222			105.655	1.24	0.7192	15.8	4.5519
S40	214836	67.4206	1.83	1.0614	12.2	8.7														77.0433	1.74	1.0092	7.2	14.0167			112.633	2.22051	1.2879	17.6	7.3176
S47	213764	65.0437	2.36	1.3688	12.2	11.2197														77.43	1.8	1.044	12.6	8.28571			112.668	2.18	1.2644	25.8	4.90078
S48	213482	63.2602	2.03	1.1774	12.2	9.65082														79.4515	1.91	1.1078	7.2	15.3861			114.632	0.95	0.551	12.6	4.37302
S19	217231	117.812	3.77	2.1866	10.8	20.2463														85.3091	0.14	0.0812	1.8	4.51111			117.812	2.39429	1.38869	23	6.03778
S10	228428	62.7192	2.84	1.6472	10.8	15.2519														87.2328	1.94	1.1252	6.8	16.5471			117.812	3.77	2.1866	10.8	20.2463
S32	219053	96.1128	1.73779	1.00792	10.08	9.9992														88.3634	0.77	0.4466	7.2	6.20278			124.398	2.16	1.2528	15.8	7.92911
S29	218935	90.325	1.30334	0.75594	10.08	7.4994														90.325	1.30334	0.75594	10.08	7.4994			129.685	1.64	0.9512	15.8	6.02025
S31	219039	70.9256	2.4136	1.39989	10.08	13.8878														91.0528	1.01	0.5858	5	11.716			137.311	1.83	1.0614	35.8	2.9648
S30	218968	69.4751	2.18189	1.2655	10.08	12.5546														91.5507	2.36	1.3688	6.8	20.1294			140.235	1.15853	0.671946	18	3.73303
S33	217958	65.8513	2.66461	1.54548	10.08	15.3321														96.1128	1.73779	1.00792	10.08	9.9992			144.745	2.08535	1.2095	18	6.71946
S61	230566	265.152	1.91	1.1078	10	11.078														97.1706	1.82	1.0556	15	7.03733			145.394	2.2	1.276	12.6	10.127
S62	226937	147.071	2.06	1.1948	10	11.948														99.1847	1.01	0.5858	10	5.858			147.071	2.06	1.1948	10	11.948
S64	216751	100.505	2	1.16	10	11.6														100.223	2.34	1.3572	1.8	75.4			158.527	1.41	0.8178	30.8	2.65519
S63	219073	99.1847	1.01	0.5858	10	5.858														100.505	2	1.16	10	11.6			176.575	2.7	1.566	15.8	9.91139
S50	212673	69.6122	1.19	0.6902	8.6	8.02558														105.655	1.24	0.7192	15.8	4.5519			177.703	1.65	0.957	15.4	6.21429
S6	225699	46.558	3.34042	1.93744	8.6	22.5284														110.91	2.11	1.2238	5.4	22.663			265.152	1.91	1.1078	10	11.078
S36	216494	166.984	1.74	1.0092	7.2	14.0167														112.633	2.22051	1.2879	17.6	7.3176			371.465	1.43	0.8294	17.6	4.7125
S44	214538	88.3634	0.77	0.4466	7.2	6.20278					113.391									112.668	2.18	1.2644	25.8	4.90078
S34	216365	79.4515	1.91	1.1078	7.2	15.3861					98.2235									114.632	0.95	0.551	12.6	4.37302
S46	214216	77.0433	1.74	1.0092	7.2	14.0167														117.812	3.77	2.1866	10.8	20.2463
S35	216017	55.5309	1.97	1.1426	7.2	15.8694														117.812	2.39429	1.38869	23	6.03778
S8	224263	43.8189	3.42	1.9836	6.8	29.1706														124.398	2.16	1.2528	15.8	7.92911
S59	228429	165.485	0.75	0.435	6.8	6.39706														129.685	1.64	0.9512	15.8	6.02025
S54	204961	91.5507	2.36	1.3688	6.8	20.1294														137.311	1.83	1.0614	35.8	2.9648
S57	204500	87.2328	1.94	1.1252	6.8	16.5471														140.235	1.15853	0.671946	18	3.73303
S53	209418	110.91	2.11	1.2238	5.4	22.663														144.745	2.08535	1.2095	18	6.71946
S42	213839	60.6433	2	1.16	5.4	21.4815														145.394	2.2	1.276	12.6	10.127
S41	214051	24.5042	1.72	0.9976	5.4	18.4741														147.071	2.06	1.1948	10	11.948
S60	227586	91.0528	1.01	0.5858	5	11.716														158.527	1.41	0.8178	30.8	2.65519
S51	212246	287.239	1.33	0.7714	3.6	21.4278														165.485	0.75	0.435	6.8	6.39706
S49	213092	75.2636	1.1	0.638	3.6	17.7222														166.984	1.74	1.0092	7.2	14.0167
S43	214119	34.232	1.62	0.9396	3.6	26.1														176.575	2.7	1.566	15.8	9.91139
S55	204223	476.843	2.45	1.421	1.8	78.9444														177.703	1.65	0.957	15.4	6.21429
S56	204383	100.223	2.34	1.3572	1.8	75.4														265.152	1.91	1.1078	10	11.078
S69	213357	85.3091	0.14	0.0812	1.8	4.51111														287.239	1.33	0.7714	3.6	21.4278
S58	228541	66.1427	2.35	1.363	1.8	75.7222														371.465	1.43	0.8294	17.6	4.7125
																				476.843	2.45	1.421	1.8	78.9444

## Sheet: Figure 7
24.5042	5.4	0.9976	0.58		20.8782	18.6	0.9164	0.0492688	0	0		8	0
34.232	3.6	0.9396			25.5062	18.6	1.6994	0.0913656	40	4		8	4
43.8189	6.8	1.9836			32.121	17.2	1.2122	0.0704767
55.5309	7.2	1.1426			33.4426	36.8	1.4442	0.0392446
60.6433	5.4	1.16			39.9635	18.6	1.5022	0.0807634
66.1427	1.8	1.363			40.6809	17.2	1.2992	0.0755349
75.2636	3.6	0.638			41.0135	15	1.3108	0.0873867
77.0433	7.2	1.0092			46.558	8.6	1.93744	0.225284
79.4515	7.2	1.1078			50.5423	17.2	0.8062	0.0468721
85.3091	1.8	0.0812			53.6082	14.6	1.8328	0.125534
87.2328	6.8	1.1252			61.4961	23.6	2.01584	0.0854169
88.3634	7.2	0.4466			62.7192	10.8	1.6472	0.152519
91.0528	5	0.5858			63.2602	12.2	1.1774	0.0965082
91.5507	6.8	1.3688			65.0437	12.2	1.3688	0.112197
100.223	1.8	1.3572			65.8513	10.08	1.54548	0.153321
110.91	5.4	1.2238			67.3272	17.6	1.2586	0.0715114
165.485	6.8	0.435			67.4206	12.2	1.0614	0.087
166.984	7.2	1.0092			68.0684	12.6	1.34389	0.106658
287.239	3.6	0.7714			69.4751	10.08	1.2655	0.125546
476.843	1.8	1.421			69.6122	8.6	0.6902	0.0802558
					69.717	12.2	0.9512	0.0779672
					70.9256	10.08	1.39989	0.138878
					71.3944	19.6	0.7714	0.0393571
					71.5353	13.6	2.04944	0.150694
					72.9218	12.6	1.276	0.10127
					77.43	12.6	1.044	0.0828571
					90.325	10.08	0.75594	0.074994
					96.1128	10.08	1.00792	0.099992
					97.1706	15	1.0556	0.0703733
					99.1847	10	0.5858	0.05858
					100.505	10	1.16	0.116
					105.655	15.8	0.7192	0.045519
					112.633	17.6	1.2879	0.073176
					112.668	25.8	1.2644	0.0490078
					114.632	12.6	0.551	0.0437302
					117.812	10.8	2.1866	0.202463
					117.812	23	1.38869	0.0603778
					124.398	15.8	1.2528	0.0792911
					129.685	15.8	0.9512	0.0602025
					137.311	35.8	1.0614	0.029648
					140.235	18	0.671946	0.0373303
					144.745	18	1.2095	0.0671946
					145.394	12.6	1.276	0.10127
					147.071	10	1.1948	0.11948
					158.527	30.8	0.8178	0.0265519
					176.575	15.8	1.566	0.0991139
					177.703	15.4	0.957	0.0621429
					265.152	10	1.1078	0.11078
					371.465	17.6	0.8294	0.047125

## Sheet: Table
	Non transformed data		lognormally transformed data		Non transformed data		lognormally transformed data		Non transformed data		lognormally transformed data
Data	SW	AD	SW	AD	average	SD	Skewnes	geometeric mean	t-test	non-parametric test	t-test	non-parametric test
Macroscopic length	5.193e-10	7.6e-12	0.373	0.2573	101.871	75.67	2.6894	84.34
OM	0.3872	0.2206	5.307e-08	1e-05	1.99531	0.7	0.209636	1.839
OM < 80	0.3007	0.3361	0.5814	0.8006	2.244	0.65	0.365432	2.15276	t(67)=2.91, p=0.005	p=0.009	t(61)=-2.88,p=0.005	p=0.010
OM >80	0.1346	0.4163	0.1594	0.065	1.80787	0.63	0.557185	1.698
Clay	0.0003126	0.005985	0.0007223	0.000723	12.6347	7.25	1.08532	10.4939
Clay <80	0.008645	0.09317	0.06846	0.05536	12.6069	6.69	1.20185	10.8658	t(65)=-0.03,p=0.974	p=0.732	t(63)=-0.43,p=0.666	p=0.732
Clay >80	0.01828	0.03948	0.01826	0.02009	12.66	7.9	0.953072	10.1243
Sand	0.06141	0.06638	0.2157	0.07008	56.255	13.41	0.379261	54.687
Sand < 80	0.1439	0.1283	0.2193	0.07397	56.73	13.92	0.352276	55.0677	t(67)=0.30, p=0.767	p=0.890	t(67)=-0.24,p=0.812	p=0.890
Sand >80	0.3233	0.3073	0.5105	0.5268	55.7647	13.06	0.3796	54.3017
K	1.036e-15	2.2e-16	0.01761	0.03351	13.1893	30	5.63326	5.95425
K(<80)	3.087e-10	4.973e-16	0.05448	0.04608	22.98	39.96	4.4	12.8395	t(34)=2.94,p=0.006	p=0.000	t(54)=8.45,p=0.00	p=0.000
K (>80)	8.877e-05	0.0006552	0.7501	0.4725	3.108	1.82	2.1	2.7
I	4.99e-11	2.2e-16	0.006427	0.006495	39.67	45.9	2.41205	25.4253
I (<80)	3.051e-06	5.194e-07	0.8334	0.8954	57.8451	52.98	1.88612	42.0991	t(51)=3.65,p=0.001	p=0.000	t(66)=5.77,p=0.000	p=0.000
I(>80)	6.796e-10	4.96e-26	0.0001992	0.0002988	20.97	27.2	3.60338	15.1292
Qpore	0.9304	0.978	0.001	0.02	0.62	0.166	0.135	0.595
Qpore(<80)	0.357	0.51	0.042	0.004	0.67	0.161	0.472	0.645	t(67)=2.45, p=0.017	p=0.009	t(66)=-2.26,p=0.027	p=0.009
qpore(>80)	0.784	0.46	0.001	0.271	0.572	0.16	0.18	0.549
SW: Shapiro-wilk normality test
AD: Anderson Darling normality test
NULL hypothesis of normality test: data is normally distributed
NULL hypothesis of t-test and non-parametric test:Equal means		: Non equal means
		1.60944	5	120000
		2.30259	10	10.3714
		2.99573	20
		3.4012	30
		1.38629	4
		2.33905	13.8
		10.3714
